# Supplementary material for: Optogenetic modulation of TDP-43 oligomerization accelerates ALS-related pathologies in the spinal motor neurons
Source: Nat Commun. 2020 Feb 21;11:1004. doi: 10.1038/s41467-020-14815-x (PMC7035286; doi:10.1038/s41467-020-14815-x)
Supplement: Supplementary file 11 — Source Data [file 41467_2020_14815_MOESM11_ESM.xlsx]

## Sheet: Figure1
Figure 1F	EGFP	EGFP TDP-43z
	859.04	557.77
	895.13	503.51
	787.4	600.21
	731.64	559.57
	733.99	446.48
	699.42	767.31
	731.64	610.9
	648.87	560.76
	741.25	402.28
	699.49	581.49
	714.11	576.49
	687.12	656.9
Figure 1G	EGFP	EGFP TDP-43z
	3.25945	3.22714
	3.35147	3.3763
	2.66701	3.16556
	3.2803	3.21676
	3.40604	2.91167
	2.85951	3.64911
	3.2803	3.43755
	3.2364	2.85327
	3.23777	2.73441
	3.00219	3.43944
	3.50086	2.77542
	3.49284	3.19683

## Sheet: Figure2
Figure 2D	Cytoplasm
# Cell	1	2	3	4	5	6	7	8
0 min	1	2.21223	3.74303	2.44715	2.45373	3.85464	6.9752	7.96932
30 min	1	1.08548	0.790317	0.696709	0.747221	0.903481	1.32684	1.17285
60 min	1	1.26854	1.39996	1.69257	1.50664	2.2672	2.67007	2.78068
90 min	1	1.02698	0.983234	0.735706	0.794579	1.18434	1.63333	1.54841
120min	1	1.48627	1.52474	1.39187	2.29112	2.8302	2.83901	2.84783
150 min	1	1.06081	1.07417	0.974835	1.15159	1.41307	1.90145	1.7177
180 min	1	1.5615	1.59114	1.6267	3.48123	4.1182	6.6943	8.08171
210 min	1	0.846238	0.446072	0.357989	0.42258	1.44343	2.68626	2.21427
Figure 2D	Nucleus
# Cell	1	2	3	4	5	6	7	8
0 min	1	1.03255	0.993184	0.892855	0.905356	0.883099	0.990455	0.912934
30 min	1	0.964365	0.908507	0.831686	0.805341	0.796422	0.768686	0.735553
60 min	1	0.961977	0.993388	0.935668	0.970183	0.885651	0.89859	0.824734
90 min	1	0.923096	0.927245	0.782169	0.723578	0.66423	0.632276	0.579999
120min	1	1.10284	1.11527	1.07435	1.03754	1.10931	1.10392	1.04045
150 min	1	0.914072	0.852552	0.79685	0.873174	0.847469	0.894683	0.857667
180 min	1	1.01196	1.05341	0.987865	0.996887	0.953778	0.947272	0.859313
210 min	1	0.966837	0.878733	0.785175	0.742032	0.724807	0.680638	0.609356

## Sheet: Figure4
Figure 4B	Fmin/Fmax
	28/Dark	31/BL	48/Dark
	11.1991	24.0909	13.5248
	16.146	10.6593	5.56578
	7.9614	18.6934	4.71024
	7.96998	27.8261	14.6745
	7.07074	34.2093	9.35272
	8.25816	39.9945	12.3645
	7.61685	28.6521	7.73001
	19.6878	45.0062	6.00591
	3.02618	2.70019	15.086
	4.64827	10.7197	4.82306
	9.67554	26.9337	28.2715
	27.8731	11.0983	14.2098
	12.0895	26.9104	16.6081
	9.42689	56.0135	6.64428
	10.2626	34.5806	11.4327
	19.5053	29.0814	10.4667
	10.3696	18.2403	4.35419
	7.03346	5.02748
	6.14988	54.0337
	7.97522	58.4463
	8.36069	24.089
	17.7067	40.1854
	18.8015	62.1667
	8.77411	14.5989
	25.7926	48.2551
	20.3699	16.3958
	29.7131	56.2952
	5.76325	56.9808
	12.0743	75.3406
	30.0243	26.8945
	24.7939	71.0819
	12.0853	38.5143
Figure 4D	D/L	Dark/opTDP-43z	BL/opTDP-43z	BL/CRY2olig
	859.04	849.98	780.64	764.65
	895.13	771.21	560.73	755.16
	787.4	620.32	549.02	811.74
	731.64	684.35	692.35	791.28
	733.99	717.18	585.53	685.86
	699.42	613.73	594.1	764.11
	731.64	632.92	551.4	738.47
	648.87	794.97	791
	741.25	709.22	696.05
	699.49	730.8	719.21
	714.11	756.82	740.24
	687.12	734.95	649.23
		677.68	547.62
		766.94	600.13
		917.86	518.73
Figure 4E	D/L	Dark/opTDP-43z	BL/opTDP-43z	BL/CRY2olig
	3.49228	3.76477	3.7149	3.13869
	3.57489	3.76034	3.21011	3.31053
	3.17503	4.67499	3.09641	3.07982
	3.55367	4.09147	3.61088	3.28579
	3.67852	3.48585	3.58648	3.64508
	3.14545	3.74756	4.03973	3.79528
	3.55367	3.63396	3.26443	4.19784
	3.54463	3.64793	3.66624
	3.37267	3.666	3.16068
	3.2881	3.83143	3.47606
	3.64087	3.56756	4.18783
	3.78389	3.53767	2.92652
		3.54148	3.65219
		3.78127	3.66589
		3.48638	3.85553

## Sheet: Figure5
Figure 5C	Total DCCT length					Figure 5D	DCCT Growth rate
	D/L	Dark/opTDP-43z	BL/opTDP-43z	BL/CRY2olig			D/L	Dark/opTDP-43z	BL/opTDP-43z	BL/CRY2olig
	279.05	110	120.63	200.96			10.111	108.182	-0.522256	77.4956
	173.39	144.52	160.05	157.81			12.9694	38.1322	-17.1947	64.7101
	112.74	145.01	116.2	200.16			13.9362	30.2306	29.6075	71.7273
	114.6	90.4	78.49	67.62			0.00872756	29.2668	15.8517	0.513586
	240.08	135.79	282.91	90.94			9.72889	42.9758	-10.3052	64.2213
	84.57	136.84	91.51	78.27			12.8709	35.9957	-17.223	10.8529
	215.32	262	233.87	214.67			10.1301	36.2595	37.5326	10.7295
	97.73	98.4	232.52	285.68			18.4865	47.3577	46.3989	12.7689
	188.01	151	140.04	83.37			33.3516	6.62252	11.0304	24.8743
	65.66	110	79.1	340.8			2.40526	17.2727	1.75472	32.3405
	79.26	196	69.75	145.3			59.6861	23.9796	-12.6065	17.4938
	199.53	91.6	103.74				55.2528	2.51092	48.5454
	148.34	369.57	136.42				44.7091	22.6864	19.1122
	139.43	199.89	115.81				65.9239	33.5168	7.19256
	164.66	145.34	113.29				15.1194	3.72024	0.890637
	200.26	207	88.53				29.1567	3.38164	24.5623
	186.23	148.71	286.66				55.067	67.9398	5.03948
		248.73	70.92					34.0951	10.3926
		69.06						100.034
		122.88						43.7453
		140.98						1.21865
		79.4						6.87042
		139.32						1.79809
		106.87						32.1921
		274.09						65.7547
		134.51						0.72783
		248.79						38.8395
		121.51						-32.1867
		69.65						23.6539

## Sheet: Figure6
Figure 6E	Recovery
	Dark							Blue
Cell#	1	2	3	4	5	6		1	2	3	4	5	6
Pre	100	100	100	100	100	100		100	100	100	100	100	100
0 min	0	0	0	0	0	0		0	0	0	0	0	0
10 min	37.5039	58.527	39.0443	50.7563	53.7034	88.7518		-6.28646	5.90439	15.1208	-1.17532	8.60437	3.57608
20 min	45.469	54.2373	43.2448	82.7065	72.1417	83.062		-2.34054	15.3175	5.95674	2.96021	3.43365	5.84811
30 min	49.9852	59.0659	90.0705	133.588	102.956	89.4093		10.1753	15.9692	5.65648	-2.55103	7.78813	4.78065

## Sheet: Figure7e
		# Illuminated fish	Swim Bladder inflation failure	%
trial#1	none (nonTG WT)	10	0	0
trial#2	none	10	0	0
trial#3	none	10	0	0
trial#4	none	10	0	0
trial#5	none	10	0	0
total		50	0	0
trial#1	opTDP-43h	25	0	0
trial#2	opTDP-43h	25	0	0
trial#3 *	opTDP-43h	3	1	33.3333
trial#4	opTDP-43h	6	0	0
trial#5	opTDP-43h	9	0	0
total		68	1	1.47059
trial#1 *	A315T	2	1	50
trial#2	A315T	33	4	12.1212
trial#3	A315T	17	2	11.7647
trial#4 *	A315T	3	3	100
trial#5	A315T	7	1	14.2857
total		62	11	17.7419
Trials, where 6 or more fish were illuminated, were shown in Figure 7e, and trials marked with asterisks were excludes due to small smaple size.

## Sheet: Figure7j
Figure 7J	48 hpf		72 hpf		72 hpf/48dpf
	opTDP-43h	A315T	opTDP-43h	A315T	opTDP-43h	A315T
	0.329702	0.19076	0.0869752	0.069934	0.263799	0.330878
	0.134264	0.249363	0.0856912	0.145058	0.638229	0.688714
	0.118574	0.147057	0.105248	0.148075	0.887614	1.03381
	0.222465	0.194511	0.079948	0.138695	0.359373	0.584667
	0.284403	0.0265766	0.108299	0.139809	0.380793	0.703584
	0.081929	0.0565041	0.0527841	0.0609147	0.644267	1.42863
	0.0348018	0.0638874	0.0518743	0.0566303	1.49056	1.69836
	0.0903799	0.0253714	0.176251	0.132354	1.95011	0.919138
	0.0391087	0.0396113	0.0746655	0.111708	1.90918	1.30418
	0.0245116	0.0835876	0.0299425	0.0762997	1.22157	2.48638
	0.254624	0.110932	0.322023	0.0867052	1.2647	1.0621
	0.227109	0.19058	0.22226	0.0782912	0.978648	1.03135
	0.360795	0.111927	0.131271	0.102436	0.363837	0.895397
	0.129051	0.0923154	0.0737736	0.127062	0.571665	0.565738
	0.0766082	0.166488	0.0987267	0.123356	1.28872	0.549823
	0.141644	0.0414303	0.111661	0.152196	0.788324	1.0531
	0.357971	0.114809	0.189569	0.0379877	0.529566	1.5633
	0.247108	0.138032	0.289286	0.0950646	1.17069	0.899986
	0.454868	0.0395473	0.257664	0.0408845	0.566458	0.843881
	0.44328	0.149336	0.37251	0.087312	0.840349	5.62542
	0.210182	0.0642341	0.143719	0.0451941	0.683785	2.46373
	0.271752	0.0610036	0.255726	0.0871515	0.941026	1.33373
	0.361487	0.0795842	0.342884	0.135163	0.948537	0.974752
	0.0355142	0.109484	0.131917	0.100631	3.71448	1.22985
	0.251012	0.0475032	0.251854	0.061953	1.00335	2.08434
	0.345652	0.0430672	0.548371	0.107081	1.58648	5.6845
	0.288143	0.0370009	0.210967	0.0392988	0.732161	0.361662
	0.386933	0.09147	0.329137	0.0943372	0.850631	1.41549
	0.451116	0.0465037	0.25576	0.0416392	0.56695	1.99169
	0.15581	0.126053	0.138692	0.0713131	0.890137	1.40195
	0.321934	0.167154	0.397046	0.091905	1.23331	0.954075
	0.327909	0.0234039	0.410862	0.0246466	1.25297	1.9737
	0.177807	0.0839687	0.146425	0.131269	0.823504	0.464674
	0.317914	0.0898864	0.279821	0.0808965	0.880179	0.628271
	0.173039	0.0629367	0.251052	0.0531111	1.45084	0.55406
	0.287017	0.0252649	0.225961	0.142126	0.787275	1.18516
	0.189833	0.0168566	0.133559	0.0415301	0.703561	1.03805
	0.0366598	0.0646729	0.130231	0.0862562	3.55241	2.12239
	0.193092	0.0659926	0.492791	0.0643264	2.55211	5.92366
	0.289934	0.14531	0.217637	0.17871	0.750643	0.818784
	0.65436	0.034145	0.22608	0.07117	0.345498	0.94651
	0.264253	0.0137266	0.161079	0.0780287	0.609563	2.54486
	0.450989	0.0795249	0.20041	0.0287611	0.444378	1.28032
	0.0977105	0.0983442	0.0780897	0.139206	0.799195	1.29091
	0.142649	0.0483622	0.268521	0.0963227	1.8824	0.967821
	0.407569	0.0349149	0.183521	0.048949	0.450282	0.550618
	0.203544	0.0877162	0.124357	0.0836879	0.610959	2.52804
	0.0479404	0.0651685	0.102529	0.128623	2.13867	1.18032
	0.0385263	0.0303595	0.0523666	0.0141073	1.35924	0.464674
	0.205716	0.196862	0.175024	0.123683	0.850806	0.628271
	0.19188	0.0485567	0.143705	0.0269033	0.748928	0.55406
	0.0710533	0.127526	0.125707	0.151138	1.7692	1.18516
	0.267281	0.0994788	0.29212	0.103264	1.09293	1.03805
	0.249799	0.0389591	0.253366	0.0826864	1.01428	2.12239
	0.115053	0.00986915	0.0814112	0.0584615	0.7076	5.92366
	0.188112	0.120696	0.21433	0.098824	1.13937	0.818784
	0.365121	0.0332292	0.299218	0.0314518	0.819505	0.94651
	0.172822	0.0419273	0.102731	0.106699	0.59443	2.54486
	0.179023	0.0375	0.139994	0.0480118	0.781991	1.28032
	0.385224	0.114203	0.229044	0.147426	0.594575	1.29091
	0.19812	0.0527562	0.154339	0.0510586	0.779018	0.967821
	0.224552	0.0751502	0.19787	0.0413791	0.881176	0.550618
	0.0261934	0.0496126	0.0373653	0.125422	1.42652	2.52804
	0.0622225	0.048536	0.226298	0.0572879	3.63692	1.18032

## Sheet: Sup Figure1e
no injection	# fish examined	n115/n115 n94/n94 double homozygote	blood circulation
trial#1	24	2	0
trial#2	37	10	0
trial#3	14	0	0
trial#4	41	9	0
trial#5	32	9	1
trial#6	13	3	0
trial#7	44	14	0
trial#8	27	7	0
trial#9	14	3	0
trial#10	15	3	0
trial#11	38	12	0
trial#12	20	7	0
trial#13	15	3	0
trial#14	41	13	0
trial#15	40	9	0
total	415	104	1
TDP-43z	# injected fish	n115/n115 n94/n94 double homozygote	blood circulation
trial#1	19	5	4
trial#2	64	20	6
trial#3	17	3	1
trial#4	39	7	4
total	139	35	15
TDP-43h	# injected fish	n115/n115 n94/n94 double homozygote	blood circulation
trial#1	84	26	7
trial#2	48	8	5
total	132	34	12
mRFP1-TDP-43z	# injected fish	n115/n115 n94/n94 double homozygote	blood circulation
trial#1	63	18	7
trial#2	56	11	6
total	119	29	13
opTDP-43z	# injected fish	n115/n115 n94/n94 double homozygote	blood circulation
trial#1	106	19	8
trial#2	29	3	2
trial#3	23	5	2
total	158	27	12
n115/n115 n94/n94 double homozygotes were identified by PCR after scoring blood circulation phenotype.

## Sheet: Sup Figure6
Sup Fig6	G3BP1+TIAL	G3BP1 w/oTIAL
%	96	4
	100	0
	96	4
At least, twenty distinct cytoplasmic granules labeled by anti-G3BP were examined for anti-TIAL1 immunoreactivity in each of 3 independent fish.
